# Supplementary material for: Pathogenicity of Serratia marcescens Strains in Honey Bees
Source: mBio. 2018 Oct 9;9(5):e01649-18. doi: 10.1128/mBio.01649-18 (PMC6178626; doi:10.1128/mBio.01649-18)
Supplement: DATA SET S1 [file mbo005184101sd1.xlsx]

## Sheet: Sheet1
KZ2	KZ11	KZ19	db11	Annotation
POP24023	POP19107	POP14259	WP_025303958	transposase
POP23801	POP19260	POP14280	WP_004929874	DNA-binding protein HU-alpha
POP23813	POP19271	POP14291	WP_025304942	sensor histidine kinase
POP23825	POP19284	POP14304	WP_080271283	response regulator
POP25534	POP21860	POP14355	-	hypothetical protein
POP27942	POP23286	POP14366	-	cyclic pyranopterin monophosphate synthase MoaC
POP27949	POP23293	POP14373	WP_025301922	hypothetical protein
POP28235	POP23578	POP14672	-	TonB-dependent siderophore receptor
POP28260	POP23603	POP14698	WP_025301697	universal stress protein
POP28273	POP23615	POP14712	WP_025301683	flavin reductase family protein
POP28304	POP23646	POP14743	-	integrase
POP28351	POP23694	POP14801	WP_016929009	2,5-didehydrogluconate reductase DkgB
POP27466	POP22810	POP14872	WP_025302358	hypothetical protein
POP27422	POP22766	POP14915	-	DNA repair exonuclease
POP27331	POP22673	POP15062	WP_025302482	fimbrial protein
POP28420	POP23732	POP15122	WP_049833044	gluconolaconase
POP27261	POP22603	POP15124	WP_025302546	amino acid transporter
POP27226	POP22568	POP15155	WP_025302576	serine 3-dehydrogenase
POP25420	POP21745	POP15254	WP_004941410	(Fe-S)-cluster assembly protein
POP25400	POP21725	POP15275	-	hypothetical protein
POP25349	POP21674	POP15322	WP_025303853	transposase
POP25900	POP20910	POP15415	-	DUF2919 domain-containing protein
POP26241	POP21248	POP15748	WP_025303425	alkanesulfonate monooxygenase
POP25765	POP20334	POP16116	WP_025304795	LysR family transcriptional regulator
POP25764	POP20333	POP16117	WP_025304796	lysine transporter LysE
POP25755	POP20324	POP16127	-	integrase
POP25753	POP20322	POP16130	-	transcriptional regulator
POP28302	POP23644	POP16132	-	Ash-like/host cell division inhibitor Icd-like protein
POP28301	POP23643	POP16133	-	Ash-like/host cell division inhibitor Icd-like protein
POP28300	POP23642	POP16134	-	hypothetical protein
POP28299	POP23641	POP16135	-	hypothetical protein
POP28298	POP23640	POP16136	-	DNA primase
POP25744	POP20313	POP16138	WP_025304812	DNA-binding response regulator
POP25743	POP20312	POP16139	WP_025304813	two-component sensor histidine kinase
POP25742	POP20311	POP16140	-	efflux RND transporter periplasmic adaptor subunit
POP25741	POP20310	POP16141	WP_025302845	multidrug transporter
POP25740	POP20309	POP16142	-	stress protection protein MarC
POP25752	POP20321	POP16149	-	NAD-dependent aldehyde dehydrogenase
POP27068	POP22412	POP16212	-	LysR family transcriptional regulator
POP27100	POP22443	POP16244	WP_025302671	glutathione S-transferase
POP27847	POP23192	POP16467	-	hypothetical protein
POP27824	POP23168	POP16495	WP_025302040	peroxiredoxin
POP27801	POP23145	POP16520	WP_025302065	EamA/RhaT family transporter
POP27734	POP23078	POP16583	WP_025302123	chloroperoxidase
POP27733	POP23077	POP16584	WP_025302124	LysR family transcriptional regulator
POP27683	POP23027	POP16636	-	Undecaprenyl-phosphate galactosephosphotransferase
POP27674	POP23018	POP16642	WP_025302178	mannose-1-phosphate guanylyltransferase/mannose-6-phosphate isomerase
POP24165	POP20146	POP16993	-	conjugal transfer protein TraG
POP24959	POP19657	POP17020	-	Beta-glucosidase/6-phospho-beta-glucosidase/beta- galactosidase
POP25087	POP19225	POP17137	WP_025304141	hypothetical protein
POP25075	POP19237	POP17149	-	tRNA-modifying protein YgfZ
POP25072	POP19240	POP17152	WP_025304122	DNA-binding response regulator
POP25071	POP19241	POP17153	WP_025304121	two-component sensor histidine kinase
POP24903	POP19715	POP17223	-	exodeoxyribonuclease V subunit gamma
POP24878	POP19740	POP17426	-	hypothetical protein
POP24702	POP19915	POP17593	-	capsule assembly Wzi family protein
POP23965	POP19344	POP17688	-	glycosyltransferase family 9 protein
POP24367	POP20863	POP17807	-	hypothetical protein
POP24370	POP20860	POP17808	-	hypothetical protein
POP24394	POP20836	POP17830	-	hypothetical protein
POP24405	POP20825	POP17842	-	AraC family transcriptional regulator
POP24411	POP20819	POP17843	-	hypothetical protein
POP24412	POP20818	POP17844	-	biopolymer transporter ExbD
POP24413	POP20817	POP17845	-	energy transducer TonB
POP24436	POP20794	POP17867	-	SDR family NAD(P)-dependent oxidoreductase
POP24441	POP20789	POP17872	WP_042706968	3,4-dihydroxyphenylacetate 2,3-dioxygenase
POP24663	POP20881	POP18122	-	L,D-transpeptidase
POP25185	POP19511	POP18269	WP_025304540	hypothetical protein
POP25181	POP19515	POP18273	WP_025304537	hypothetical protein
POP26963	POP22307	POP18356	WP_004928553	selT/selW/selH selenoprotein domain-containing protein
POP26744	POP22087	POP18590	-	hypothetical protein
POP26589	POP21933	POP18745	WP_025303134	exopolysaccharide biosynthesis protein
POP26490	POP21497	POP18849	WP_025303224	ABC transporter substrate-binding protein
POP26374	POP21380	POP18965	-	hypothetical protein
POP26369	POP21376	POP18969	WP_071826123	hypothetical protein
POP26294	POP21301	POP19053	-	Cof protein, HD superfamily hydrolase
POP26953	POP22297	POP19072	WP_025302816	serine protease
POP28400	POP23710	POP19074	-	aspartate aminotransferase family protein
POP28393	POP23704	POP19079	-	alpha/beta hydrolase
POP26314	POP21321	POP19096	-	glyoxalase/bleomycin resistance/extradiol dioxygenase family protein
POP16193	POP27049	POP22393	-	voltage-gated ClC-type chloride channel ClcB
POP26469	POP21476	POP18870	WP_025303241	Flagellar biosynthesis protein FliC
POP26468	POP21475	POP18871	WP_025303242	Flagellar hook-associated protein FliD
POP26467	POP21474	POP18872	WP_025303243	Flagellar biosynthesis protein FliS
POP26466	POP21473	POP18873	WP_004934765	Flagellar biosynthesis protein FliT
POP26465	POP21472	POP18874	WP_025303244	Transcriptional regulator, AraC family
POP26464	POP21471	POP18875	WP_025303245	LysR family transcriptional regulator
POP26463	POP21470	POP18876	WP_025303246	FMN-dependent NADH-azoreductase
POP26462	POP21469	POP18878	WP_025159836	Flagellar hook-basal body complex protein FliE
POP26461	POP21468	POP18879	WP_025303248	Flagellar M-ring protein FliF
POP26460	POP21467	POP18880	WP_025303249	Flagellar motor switch protein FliG
POP26459	POP21466	POP18881	WP_025303250	Flagellar assembly protein FliH
POP26458	POP21465	POP18882	WP_004934781	Flagellum-specific ATP synthase FliI
POP26457	POP21464	POP18883	WP_025303251	Flagellar protein FliJ
POP26456	POP21463	POP18884	WP_025303252	Flagellar hook-length control protein FliK
POP26455	POP21462	POP18885	WP_025303253	Flagellar biosynthesis protein FliL
POP26454	POP21461	POP18886	WP_025303254	Flagellar motor switch protein FliM
POP26453	POP21460	POP18887	WP_025303255	Flagellar motor switch protein FliN
POP26452	POP21459	POP18888	WP_025303256	Flagellar biosynthesis protein FliQ
POP26451	POP21458	POP18889	WP_025303257	Flagellar biosynthesis protein FliP
POP26450	POP21457	POP18890	WP_004934803	Flagellar biosynthesis protein FliQ
POP26449	POP21456	POP18891	WP_025303258	Flagellar biosynthesis protein FliR
POP26448	POP21455	POP18892	WP_016927302	Flagellar hook-associated protein FlgL
POP26447	POP21454	POP18893	WP_025303259	Flagellar hook-associated protein FlgK
POP26446	POP21453	POP18894	WP_004934815	Flagellar protein FlgJ
POP26445	POP21452	POP18895	WP_004934816	Flagellar P-ring protein FlgI
POP26444	POP21451	POP18896	WP_004934817	Flagellar L-ring protein FlgH
POP26443	POP21450	POP18897	WP_004934819	Flagellar basal-body rod protein FlgG
POP26442	POP21449	POP18898	WP_025303261	Flagellar basal-body rod protein FlgF
POP26441	POP21448	POP18899	WP_025303262	Flagellar hook protein FlgE
POP26440	POP21447	POP18900	WP_016927297	Flagellar basal-body rod modification protein FlgD
POP26439	POP21446	POP18901	WP_004934826	flagellar basal body rod protein FlgC
POP26438	POP21445	POP18902	WP_025303263	flagellar basal body rod protein FlgB
POP28378	POP21620	POP18903	WP_025303264	flagella basal body P-ring formation protein FlgA
POP26437	POP21444	POP18904	WP_004934832	anti-sigma-28 factor FlgM
POP26436	POP21443	POP18905	WP_025303265	Flagellar biosynthesis protein FlgN
POP27965	POP23308	POP14388	WP_025301908	ABC transporter ATP-binding protein
POP27966	POP23309	POP14389	WP_025301907	iron ABC transporter permease
POP27967	POP23310	POP14390	WP_025301906	class I SAM-dependent methyltransferase
POP27968	POP23311	POP14391	WP_025301905	putative iron transport protein
POP27969	POP23312	POP14392	WP_025301904	TonB-dependent receptor
POP28223	POP23566	POP14660	WP_025301729	energy transducer TonB
POP28224	POP23567	POP14661	WP_025301728	HlyD family type I secretion periplasmic adaptor subunit
POP28225	POP23568	POP14662	WP_025301727	type I secretion system permease/ATPase
POP28226	POP23569	POP14663	WP_025301726	hemophore HasA
POP28227	POP23570	POP14664	WP_025301725	TonB-dependent heme receptor
POP28228	POP23571	POP14665	WP_025301724	iron dicitrate transport regulator FecR
POP28229	POP23572	POP14666	WP_025301723	RNA polymerase sigma factor
POP26293	POP21300	POP19054	-	Siderophore biosynthesis non-ribosomal peptide synthetase modules
POP26292	POP21299	POP19055	-	hypothetical protein
POP26291	POP21298	POP19056	-	LuxR family transcriptional regulator
POP26290	POP21297	POP19057	-	hypothetical protein
POP26289	POP21296	POP19058	-	hypothetical protein
POP28122	POP23465	POP14542	-	cyclase family protein
POP28123	POP23466	POP14543	-	Tryptophan 2,3-dioxygenase
POP28124	POP23467	POP14544	-	thioesterase
POP28125	POP23468	POP14545	WP_025301802	major facilitator superfamily protein
POP28126	POP23469	POP14546	WP_025301801	AraC family transcriptional regulator
POP28127	POP23470	POP14547	WP_025301800	bifunctional UDP-sugarhydrolase/5'-nucleotidase
POP28128	POP23471	POP14548	WP_025301799	MFS transporter
POP27344	POP22687	POP15050	-	hypothetical protein
POP27343	POP22686	POP15051	-	flavin-dependent oxidoreductase
POP27341	POP22684	POP15053	-	Anthranilate phosphoribosyltransferase
POP27338	POP22681	POP15055	WP_025302476	major facilitator superfamily protein
POP27337	POP22680	POP15056	-	hypothetical protein
POP27336	POP22679	POP15057	-	Urocanate hydratase
POP25396	POP21721	POP15279	-	hypothetical protein
POP25395	POP21720	POP15280	-	FAD-binding protein
POP25394	POP21719	POP15281	-	hypothetical protein
POP25390	POP21715	POP15285	WP_025303892	DNA-binding response regulator
POP25389	POP21714	POP15286	WP_025303891	hypothetical protein
POP25388	POP21713	POP15287	WP_025303890	outer membrane autotransporter barrel domain-containing protein
POP25387	POP21712	POP15290	WP_025303889	ribosomal large subunit pseudouridine synthase F
POP26312	POP21319	POP19026	WP_025303384	aldehyde oxidase
POP28370	POP21612	POP19097	WP_025303383	LysR family transcriptional regulator
POP26313	POP21320	POP19025	WP_025303382	cupin domain-containing protein
POP26314	POP21321	POP19096	WP_025303381	glyoxalase/bleomycin resistance/extradiol dioxygenase family protein
POP26315	POP21322	POP19024	WP_025303380	AraC family transcriptional regulator
POP24030	POP20553	POP17161	WP_025304109	cysteine desulfurase-like protein
POP24031	POP20552	POP17162	WP_080271266	agglutination protein
POP24034	POP20549	POP17163	WP_025304105	hypothetical protein
POP24035	POP20548	POP17164	WP_004931723	acid-resistance membrane protein
POP24036	POP20547	POP17165	WP_025304102	lipoprotein
POP24037	POP20546	POP17166	WP_025304101	AraC family transcriptional regulator
POP24143	POP20568	POP17294	WP_025304100	ABC transporter ATP-binding protein/permease
POP24038	POP20545	POP17167	WP_025304099	transcriptional regulator BetI
POP24039	POP20544	POP17168	WP_025304098	choline transporter
POP24040	POP20543	POP17169	WP_038629881	glyoxalase/bleomycin resistance/dioxygenase family protein
POP24041	POP20542	POP17170	WP_025304096	LLM class flavin-dependent oxidoreductase
POP24042	POP20541	POP17171	WP_025304095	MFS transporter
POP24043	POP20540	POP17172	WP_038629879	hypothetical protein
POP24044	POP20539	POP17173	WP_025304093	alpha-hydroxy-acid oxidizing enzyme
POP24045	POP20538	POP17174	WP_025304092	lactate permease
POP24046	POP20537	POP17175	WP_025304091	LysR family transcriptional regulator
POP27885	POP23229	POP16426	WP_080271242	2-succinyl-6-hydroxy-2,4-cyclohexadiene-1-carboxylate synthase
POP27884	POP23228	POP16427	WP_080271243	CDP-diacylglycerol diphosphatase
POP27883	POP23227	POP16428	WP_080271244	hypothetical protein
POP28460	POP23770	POP16429	WP_025301987	hypothetical protein
POP27882	POP23226	POP16430	WP_025301988	putative oxidoreductase, 2Fe-2S subunit
POP27881	POP23225	POP16431	WP_025301989	xanthine dehydrogenase family protein molybdopterin-binding subunit
POP27880	POP23224	POP16432	WP_025301990	hypothetical protein
POP27879	POP23223	POP16433	WP_025301991	cobyrinic acid a,c-diamide synthase
POP27878	POP23222	POP16434	WP_004939576	HNH endonuclease
POP25265	POP19431	POP18319	-	Adenosine deaminase
POP25264	POP19432	POP18183	-	ribonucleoside hydrolase
POP25263	POP19433	POP18184	-	transcriptional regulator
POP25261	POP19435	POP18186	WP_025304601	SRPBCC family protein
POP25301	POP19564	POP18187	WP_025304600	oxidoreductase
POP25260	POP19436	POP18188	WP_025304599	aldo/keto reductase
POP25259	POP19437	POP18189	WP_025304598	LysR family transcriptional regulator
POP27005	POP22349	POP16152	WP_025302764	alpha/beta hydrolase
POP27006	POP22350	POP16153	WP_025302763	dihydrofolate reductase
POP27007	POP22351	POP16154	WP_025302762	protease C, extracellular metalloproteinase
POP27008	POP22352	POP16155	WP_016927814	hypothetical protein
POP27009	POP22353	POP16156	WP_025302760	chromate transporter
POP27010	POP22354	POP16157	WP_025302759	LysR family transcriptional regulator
POP27011	POP22355	POP16158	WP_025302754	Oxalate decarboxylase
POP27014	POP22358	POP16159	WP_025302753	alcohol dehydrogenase
POP27015	POP22359	POP16160	WP_025302752	putative oxidoreductase, [2Fe-2S]-binding subunit
POP27016	POP22360	POP16161	WP_025302751	xanthine dehydrogenase family protein molybdopterin-binding subunit
POP27017	POP22361	POP16162	WP_025302750	D-aminopeptidase
POP27018	POP22362	POP16163	WP_025302749	D-aminopeptidase
POP27019	POP22363	POP16164	WP_016927850	colicin V biosynthesis protein
POP27020	POP22364	POP16165	WP_016927851	colicin V secretion protein CvaA
POP28404	POP23714	POP16364	WP_025302761	chromate transporter
POP27022	POP22366	POP16166	WP_038629294	membrane protein, sulfite exporter TauE/SafE family protein
POP27023	POP22367	POP16167	WP_025302746	LysR family transcriptional regulator
POP27024	POP22368	POP16168	WP_025302745	putative oxidoreductase, molybdopterin-binding and cytochrome C subunit
POP27025	POP22369	POP16169	WP_025302744	putative oxidoreductase, [2Fe-2S]-binding subunit
POP27026	POP22370	POP16170	WP_025302743	MarR family transcriptional regulator
POP27027	POP22371	POP16171	WP_025302742	hypothetical protein
POP27028	POP22372	POP16172	WP_033645813	6-hydroxynicotinate 3-monooxygenase
POP27029	POP22373	POP16173	WP_025302741	alpha/beta hydrolase
POP27030	POP22374	POP16174	WP_025302740	Asp/Glu racemase
POP27031	POP22375	POP16175	WP_025302739	isochorismatase
POP27032	POP22376	POP16176	WP_004938595	MFS transporter
POP26946	POP22290	POP18382	WP_025302824	LysR family transcriptional regulator
POP28400	POP23710	POP19074	WP_025302828	2,4-diaminobutyrate decarboxylase
POP28399	POP23709	POP18386	WP_071826114	diaminobutyrate--2-oxoglutarate transaminase
POP26945	POP22289	POP18387	WP_025302830	2,4-dienoyl-CoA reductase
POP26944	POP22288	POP18388	WP_025302831	MerR-family transcriptional regulator
POP26943	POP22287	POP18389	WP_025302832	phosphopyruvate hydratase
POP26942	POP22286	POP18390	WP_025302833	universal stress protein
POP26941	POP22285	POP18391	WP_080271254	pyrophosphatase
POP26940	POP22284	POP18392	WP_025302835	sensor domain-containing diguanylate cyclase
POP26937	POP22281	POP18394	WP_025302838	LysR family transcriptional regulator
POP26936	POP22280	POP19075	WP_025302839	major facilitator family transporter
POP26934	POP22278	POP18395	WP_025302841	hypothetical protein
POP26933	POP22277	POP18396	WP_025302842	AraC family transcriptional regulator
POP26932	POP22276	POP18397	WP_025302846	phospholipase D family protein
POP26923	POP22267	POP18415	WP_025302851	hypothetical protein
POP26922	POP22266	POP18416	WP_025302852	oxidoreductase
POP26921	POP22265	POP18417	WP_025302853	rhizopine-binding protein
POP26920	POP22264	POP18418	WP_025302854	LacI family transcriptional regulator
POP26916	POP22260	POP18423	WP_025302859	hypothetical protein
POP26915	POP22259	POP18424	WP_025302860	putative membrane protein
POP26842	POP22185	POP18496	WP_025302923	EamA/RhaT family transporter
POP26841	POP22184	POP18497	WP_025302924	AraC family transcriptional regulator
POP26840	POP22183	POP18498	WP_025302925	NAD-dependent succinate-semialdehyde dehydrogenase
POP26839	POP22182	POP18499	WP_025302926	alpha/beta hydrolase
POP26838	POP22181	POP18500	WP_025302927	alpha/beta hydrolase
POP26837	POP22180	POP18501	WP_025302928	sugar phosphate isomerase/epimerase
POP26836	POP22179	POP18502	WP_025302929	TetR/AcrR family transcriptional regulator
POP26834	POP22177	POP18504	WP_025302930	cupin
POP26833	POP22176	POP18505	-	Glucosamine-6-phosphate deaminase
POP26832	POP22175	POP18507	WP_025302931	LysR family transcriptional regulator
POP26831	POP22174	POP18508	WP_025302932	branched-chain amino acid ABC transporter permease
POP26830	POP22173	POP18509	WP_025302933	ABC transporter, permease protein
POP26829	POP22172	POP18510	WP_025302934	ABC transporter ATP-binding protein
POP26828	POP22171	POP18511	WP_025302935	ABC transporter ATP-binding protein
POP26827	POP22170	POP18512	WP_025302936	branched-chain amino acid ABC transporter substrate-binding protein
POP26826	POP22169	POP18513	WP_025302937	2-amino-thiazoline-4-carboxylic acid hydrolase
POP26825	POP22168	POP18514	WP_025302938	Zn-dependent hydrolase
POP26823	POP22166	POP18516	WP_025302939	ATPase
POP26822	POP22165	POP18517	WP_025302940	magnesium transporter CorA
POP26820	POP22163	POP18520	WP_025302943	nucleoside triphosphatase NudI
POP26819	POP22162	POP18521	WP_025302944	D-alanyl-D-alanine endopeptidase
POP26818	POP22161	POP18522	WP_025302945	MsnO8 family LLM class oxidoreductase
POP26817	POP22160	POP18523	WP_025302946	transcriptional regulator
POP26816	POP22159	POP18524	WP_025302947	hypothetical protein
POP26169	POP21176	POP15675	WP_025303508	LPS export ABC transporter permease LptG
POP26170	POP21177	POP15676	WP_025303507	LPS export ABC transporter permease LptF
POP26172	POP21179	POP15677	WP_025303505	hypothetical protein
POP26173	POP21180	POP15678	WP_004935553	polysaccharide biosynthesis protein
POP26174	POP21181	POP15679	WP_025303504	hypothetical protein
POP26175	POP21182	POP15680	WP_038629668	lipoprotein
POP26176	POP21183	POP15681	WP_025303502	ATP-binding protein
POP26177	POP21184	POP15682	WP_025303501	8-amino-7-oxononanoate synthase
POP26178	POP21185	POP15683	WP_015378483	acyl carrier protein
POP26179	POP21186	POP15684	WP_025303500	short-chain dehydrogenase
POP26180	POP21187	POP15685	WP_038629655	acyl-CoA synthetase
POP26181	POP21188	POP15686	WP_025303498	hypothetical protein
POP26183	POP21190	POP15688	WP_025303496	WP_025303496
POP26184	POP21191	POP15689	WP_025303495	molybdenum ABC transporter substrate-binding protein
POP26185	POP21192	POP15690	WP_025303494	MFS transporter
POP26189	POP21196	POP15694	WP_016927040	branched chain amino acid ABC transporter substrate-binding protein
POP26190	POP21197	POP15695	WP_004928592	branched-chain amino acid ABC transporter permease
POP26191	POP21198	POP15696	WP_025303491	branched-chain amino acid ABC transporter permease
POP26192	POP21199	POP15697	WP_025303490	ABC transporter ATP-binding protein
POP26193	POP21200	POP15698	WP_025303489	ABC transporter ATP-binding protein
POP26194	POP21201	POP15699	WP_025303488	HxlR family transcriptional regulator
POP26195	POP21202	POP15700	WP_025303487	2'-hydroxyisoflavone reductase
POP28365	POP21607	POP15810	WP_025303486	aspartyl/asparaginyl beta-hydroxylase domain-containing protein
POP26196	POP21203	POP15701	WP_025303485	sugar transporter
POP26197	POP21204	POP15702	WP_025303484	MFS transporter
POP26198	POP21205	POP15703	WP_025303483	chloroperoxidase
POP26199	POP21206	POP15704	WP_025303482	hypothetical protein
POP26200	POP21207	POP15705	WP_025303481	MFS transporter
POP26201	POP21208	POP15706	WP_025303480	nitronate monooxygenase
POP26205	POP21212	POP15709	WP_025303476	catalase/peroxidase HPI
POP26206	POP21213	POP15812	WP_049833027	coniferyl aldehyde dehydrogenase
POP26207	POP21214	POP15710	WP_025303474	alpha/beta hydrolase
POP26208	POP21215	POP15711	WP_025303473	NAD-dependent dehydratase
POP26209	POP21216	POP15717	WP_016927070	protein deglycase HchA
POP26210	POP21217	POP15718	WP_025303465	LuxR family transcriptional regulator
POP26211	POP21218	POP15719	WP_025303464	LysR family transcriptional regulator
POP26212	POP21219	POP15720	WP_016927073	hypothetical protein
POP26213	POP21220	POP15721	-	hemolysin
